# Supplementary material for: Significance of Catecholamine Biosynthetic/Metabolic Pathway in SARS-CoV-2 Infection and COVID-19 Severity
Source: Cells. 2022 Dec 20;12(1):12. doi: 10.3390/cells12010012 (PMC9818320; doi:10.3390/cells12010012)
Supplement: Supplementary file 1 [file cells-12-00012-s001.zip]

Archive with 15 entries (15 files):
- cells-2050602-supplementary/Figure S1.tif
- cells-2050602-supplementary/Figure S10.tif
- cells-2050602-supplementary/Figure S11.tif
- cells-2050602-supplementary/Figure S12.tif
- cells-2050602-supplementary/Figure S13.tif
- cells-2050602-supplementary/Figure S14.tif
- cells-2050602-supplementary/Figure S2.tif
- cells-2050602-supplementary/Figure S3.tif
- cells-2050602-supplementary/Figure S4.tif
- cells-2050602-supplementary/Figure S5.tif
- cells-2050602-supplementary/Figure S6.tif
- cells-2050602-supplementary/Figure S7.tif
- cells-2050602-supplementary/Figure S8.tif
- cells-2050602-supplementary/Figure S9.tif
- cells-2050602-supplementary/Mpekoulis et. al Supplementary Files Revision 9.12.22.pdf
